# Supplementary material for: Comparison of Duplex and Quadruplex Folding Structure Adenosine Aptamers for Carbon Nanotube Field Effect Transistor Aptasensors
Source: Nanomaterials (Basel). 2021 Sep 2;11(9):2280. doi: 10.3390/nano11092280 (PMC8468449; doi:10.3390/nano11092280)
Supplement: Supplementary file 1 [file nanomaterials-11-02280-s001.zip]

Archive with 1 entries (1 files):
- nanomaterials-1341044-supplementary.pdf
